# Supplementary material for: The Drosophila tyramine beta-hydroxylase gene is required for ethanol tolerance
Source: Sci Rep. 2026 Apr 11;16:12180. doi: 10.1038/s41598-026-45082-3 (PMC13076892; doi:10.1038/s41598-026-45082-3)
Supplement: Supplementary file 1 — Supplementary Material 1 [file 41598_2026_45082_MOESM1_ESM.xlsx]

## Sheet: Fig. 2C
	w1118				w1118,Tbhd01344				w1118, Tbhd10000				w1118, TbhDel3
	MET1	MET2	Tolerance		MET1	MET2	Tolerance		MET1	MET2	Tolerance		MET1	MET2	Tolerance
	22.37	27.14	21.3232		22.17	24.52	10.5999		26.89	29.03	7.95835		23.28	26.71	14.7337
	19.23	27.21	41.4977		17.12	25.72	50.2336		22.39	28.38	26.753		22.38	27.18	21.4477
	27.53	31.24	13.4762		23.89	26.65	11.553		25.36	26.55	4.69243		23.47	24.28	3.45121
	27.06	31.24	15.4472		20.03	25.7	28.3075		23.68	30	26.6892		22.98	27.58	20.0174
	21.72	28.07	29.2357		20.12	26.39	31.163		19.3	23.52	21.8653		25.35	24.42	-3.66864
	19.96	23.84	19.4389		13.18	17.55	33.1563		26.51	24.49	-7.61977		20.97	24.45	16.5951
	23.38	30.33	29.7263		22.82	26.6	16.5644		22.89	26.18	14.3731		27.76	31.12	12.1037
	18.43	19.54	6.02279		17.84	23.54	31.9507		30.22	31.51	4.2687		24.69	26.7	8.14095
	17.81	25.82	44.9747		23.56	28.6	21.3922		26.92	31.01	15.1932		21.3	23.94	12.3944
	21.61	25.81	19.4354		17.08	18.76	9.83607		21.25	22.85	7.52941		25.1	27.32	8.84462
	18.94	27.7	46.2513		19.06	24.23	27.1249		27.7	26.82	-3.1769		22.71	22.93	0.968736
	27.45	29.79	8.52459		20.49	23.62	15.2757		22.44	24.1	7.3975		24.86	25.94	4.34433
	24.69	30.68	24.2608		17.27	20.1	16.3868		25.59	28.23	10.3165		21.17	21.75	2.73973
	21.91	27.35	24.8288		24.87	32.22	29.5537		26.97	28.04	3.96737		23.28	24.21	3.99485
	25.04	29.72	18.6901		25.07	29.04	15.8357		29.97	38.28	27.7277
	23.84	28.45	19.3372		22.14	24.38	10.1174
	22.64	27.67	22.2173		17.49	20.46	16.9811
	26.66	36.93	38.5221		20.76	25.64	23.5067
	19	24.98	31.4737		17.03	21.19	24.4275
	26.13	32.84	25.6793		19.53	21.3	9.06298
					24.18	32.27	33.4574
					18.61	21.09	13.3262
					20.23	27.84	37.6174
MEAN	22.77	28.3175	25.0182	MEAN	20.1974	24.67	22.497	MEAN	25.2053	27.9327	11.1957	MEAN	23.5214	25.6093	9.0077
STDEV	3.21062	3.63218	11.2379	STDEV	3.05659	3.90952	10.7577	STDEV	3.14662	3.9022	10.8151	STDEV	1.88732	2.37776	7.4962
SEM	0.717916	0.81218	2.51287	SEM	0.637342	0.815192	2.24314	SEM	0.812453	1.00754	2.79246	SEM	0.504408	0.635482	2.00344
	n =	20			n =	23			n =	15			n =	14
	ANOVA
	MET1	w1118	d01344	d10000	TbhDel3
	w1118		0.0277801	0.0814369	0.883005
	d01344	0.0277801		0.000162595	0.00738949
	d10000	0.0814369	0.000162595		0.4179
	TbhDel3	0.883005	0.00738949	0.4179
	Tolerance	w1118	d01344	d10000	TbhDel3
	w1118		0.856476	0.00135061	0.000335449
	d01344	0.856476		0.00870574	0.00164312
	d10000	0.00135061	0.00870574		0.941393
	TbhDel3	0.000335449	0.00164312	0.941393

## Sheet: Statistics to Fig. 2C
	MET1	MET1		Tolerance	Tolerance
w1118	22.37	22.37		21.3232	21.32
w1118	19.23	19.23		41.4977	41.50
w1118	27.53	27.53		13.4762	13.48
w1118	27.06	17.84		15.4472	15.45
w1118	21.72	21.72		29.2357	29.24
w1118	19.96	19.96		19.4389	19.44
w1118	23.38	23.38		29.7263	29.73
w1118	18.43	18.43		6.02279	6.02
w1118	17.81	17.81		44.9747	44.97
w1118	21.61	21.61		19.4354	19.44
w1118	18.94	18.94		46.2513	46.25
w1118	27.45	27.45		8.52459	8.52
w1118	24.69	24.69		24.2608	24.26
w1118	21.91	21.91		24.8288	24.83
w1118	25.04	17.03		18.6901	18.69
w1118	23.84	23.84		19.3372	19.34
w1118	22.64	22.64		22.2173	22.22
w1118	26.66	26.66		38.5221	38.52
w1118	19	19.00		31.4737	31.47
w1118	26.13	26.13		25.6793	25.68
w1118,Tbhd01344	22.17	22.17		10.5999	10.60
w1118,Tbhd01344	17.12	17,12		50.2336	50.23
w1118,Tbhd01344	23.89	23.89		11.553	11.55
w1118,Tbhd01344	20.03	20.03		28.3075	28.31
w1118,Tbhd01344	20.12	20.03		31.163	31.16
w1118,Tbhd01344	13.18	13.18		33.1563	33.16
w1118,Tbhd01344	22.82	22.82		16.5644	16.56
w1118,Tbhd01344	17.84	17.84		31.9507	31.95
w1118,Tbhd01344	23.56	23.56		21.3922	21.39
w1118,Tbhd01344	17.08	17.03		9.83607	9.84
w1118,Tbhd01344	19.06	19.06		27.1249	27.12
w1118,Tbhd01344	20.49	20.49		15.2757	15.28
w1118,Tbhd01344	17.27	17.27		16.3868	16.39
w1118,Tbhd01344	24.87	24.87		29.5537	29.55
w1118,Tbhd01344	25.07	25.07		15.8357	15.84
w1118,Tbhd01344	22.14	22.14		10.1174	10.12
w1118,Tbhd01344	17.49	17.49		16.9811	16.98
w1118,Tbhd01344	20.76	20.76		23.5067	23.51
w1118,Tbhd01344	17.03	17.03		24.4275	24.43
w1118,Tbhd01344	19.53	19.53		9.06298	9.06
w1118,Tbhd01344	24.18	24.18		33.4574	33.46
w1118,Tbhd01344	18.61	18.61		13.3262	13.33
w1118,Tbhd01344	20.23	20.23		37.6174	37.62
w1118, Tbhd10000	26.89	26.89		7.95835	7.96
w1118, Tbhd10000	22.39	22.39		26.753	26.75
w1118, Tbhd10000	25.36	25.36		4.69243	4.69
w1118, Tbhd10000	23.68	23.68		26.6892	26.69
w1118, Tbhd10000	19.3	19.3		21.8653	21.87
w1118, Tbhd10000	26.51	26.51		-7.61977	-7.62
w1118, Tbhd10000	22.89	22.89		14.3731	14.37
w1118, Tbhd10000	30.22	30.22		4.2687	4.27
w1118, Tbhd10000	26.92	26.92		15.1932	15.19
w1118, Tbhd10000	21.25	21.25		7.52941	7.53
w1118, Tbhd10000	27.7	27.7		-3.1769	-3.18
w1118, Tbhd10000	22.44	22.44		7.3975	7.40
w1118, Tbhd10000	25.59	25.59		10.3165	10.32
w1118, Tbhd10000	26.97	26.97		3.96737	3.97
w1118, Tbhd10000	29.97	29.97		27.7277	27.73
w1118, TbhDel3	23.28	23.28		14.7337	14.73
w1118, TbhDel3	22.38	22.38		21.4477	21.45
w1118, TbhDel3	23.47	23.47		3.45121	3.45
w1118, TbhDel3	22.98	22.98		20.0174	20.02
w1118, TbhDel3	25.35	25.35		-3.66864	-3.67
w1118, TbhDel3	20.97	20.97		16.5951	16.60
w1118, TbhDel3	27.76	27.76		12.1037	12.10
w1118, TbhDel3	24.69	24.69		8.14095	8.14
w1118, TbhDel3	21.3	21.30		12.3944	12.39
w1118, TbhDel3	25.1	25.10		8.84462	8.84
w1118, TbhDel3	22.71	22.71		0.968736	0.97
w1118, TbhDel3	24.86	24.86		4.34433	4.34
w1118, TbhDel3	21.17	21.17		2.73973	2.74
w1118, TbhDel3	23.28	23.28		3.99485	3.99
Source	DF	F Statistic	P-value							Source	DF	F Statistic	P-value
Groups (between groups)	3	10.11	0.00001327							Groups (between groups)	3	10.15	0.00001315
The observed effect size f is large (0.67)
The assumption was checked based on the Shapiro-Wilk Test. (α=0.05)
Pair	Difference	SE	p-value							Pair	Difference	SE	p-value
x1-x2	2.06	0.67	0.14							x1-x2	2.52	2.24	0.8564
x1-x3	3,3	0.75	0.015							x1-x3	12.82	2.5	0.001241
x1-x4	1.6	0.77	0.45							x1-x4	16.01	2.56	0.0002017
										x2-x3	11.30	2.43	0.00861
X1=	w1118									x2-x4	13.5	2.49	0.001534
X2=	w1118,Tbhd01344									x3-x4	2.19	2.72	0.9412
X3=	w1118, Tbhd10000
X4=	w1118, TbhDel3

## Sheet: Fig. 2D
	w1118				w1118, TbhnM18				w1118, TbhDel3
	MET1	HS + MET	Tolerance		MET1	HS + MET	Tolerance		MET1	HS + MET	Tolerance
	22.55	27.03	19.867		21.36	25.32	18.5393		24	26.09	8.70833
	23.97	27.24	13.6421		18.9	22.29	17.9365		23.62	24.41	3.34462
	23.65	28.18	19.1543		21.21	26.8	26.3555		25.17	26.04	3.4565
	19.88	23.23	16.8511		22.47	28.45	26.6133		20.18	25.08	24.2815
	18.51	22.7	22.6364		22.1	26.86	21.5385		20.02	23.5	17.3826
	21.18	27.36	29.1785		22.69	29.91	31.8202		23.07	24.58	6.5453
	22.33	27.84	24.6753		22.82	27.63	21.078		20.17	24.87	23.3019
	22.45	26.63	18.6192		24.04	29.12	21.1314		21.04	23.4	11.2167
	20.29	27.51	35.584		24.43	27.28	11.666		22.68	23.04	1.5873
	24.32	27.79	14.2681		26	28.24	8.61538		23.94	27.09	13.1579
	22.33	24.24	8.55352		25.43	31.27	22.965		23.26	28.11	20.8512
	21.3	24.82	16.5258		25.98	32.54	25.2502		24.25	26.35	8.65979
	21.56	26.75	24.0724		25.03	30.33	21.1746		24.76	29.29	18.2956
	24.05	27.29	13.4719		24.19	33.52	38.5697		23.22	27.73	19.4229
	20.91	26.76	27.977						25.39	28.19	11.028
	21.48	23.65	10.1024						25.5	30	17.6471
	23.82	29.72	24.7691
MEAN	22.0341	26.3965	19.9969	MEAN	23.3321	28.54	22.3752	MEAN	23.1419	26.1106	13.0555
STDEV	1.63204	1.95277	7.1954	STDEV	2.05365	2.92818	7.53297	STDEV	1.86518	2.13899	7.32876
SEM	0.395828	0.473616	1.74514	SEM	0.548862	0.78259	2.01327	SEM	0.466296	0.534747	1.83219
	n	17			n	14			n	16
	ANOVA

## Sheet: Statistics to Fig. 2D
	Tolerance
w1118	19.867	19.87
w1118	13.6421	13.64
w1118	19.1543	19.15
w1118	16.8511	16.85
w1118	22.6364	22.64
w1118	29.1785	29.18
w1118	24.6753	24.68
w1118	18.6192	18.62
w1118	35.584	35.58
w1118	14.2681	14.27
w1118	8.55352	8.55
w1118	16.5258	16.53
w1118	24.0724	24.07
w1118	13.4719	13.47
w1118	27.977	27.98
w1118	10.1024	10.10
w1118	24.7691	24.77
w1118, Tbhnm18	18.5393	18.54
w1118, Tbhnm18	17.9365	17.94
w1118, Tbhnm18	26.3555	26.36
w1118, Tbhnm18	26.6133	26.61
w1118, Tbhnm18	21.5385	21.54
w1118, Tbhnm18	31.8202	31.82
w1118, Tbhnm18	21.078	21.08
w1118, Tbhnm18	21.1314	21.13
w1118, Tbhnm18	11.666	11.67
w1118, Tbhnm18	8.61538	8.62
w1118, Tbhnm18	22.965	22.97
w1118, Tbhnm18	25.2502	25.25
w1118, Tbhnm18	21.1746	21.17
w1118, Tbhnm18	38.5697	38.57
w1118, TbhDel3	8.70833	8.71
w1118, TbhDel3	3.34462	3.34
w1118, TbhDel3	3.4565	3.46
w1118, TbhDel3	24.2815	24.28
w1118, TbhDel3	17.3826	17.38
w1118, TbhDel3	6.5453	6.55
w1118, TbhDel3	23.3019	23.30
w1118, TbhDel3	11.2167	11.22
w1118, TbhDel3	1.5873	1.59
w1118, TbhDel3	13.1579	13.16
w1118, TbhDel3	20.8512	20.85
w1118, TbhDel3	8.65979	8.66
w1118, TbhDel3	18.2956	18.30
w1118, TbhDel3	19.4229	19.42
w1118, TbhDel3	11.028	11.03
w1118, TbhDel3	17.6471	17.65
Source	DF	F Statistic	P-value		Pair	Difference	SE	p-value
Groups (between groups)	2	6.6931	0.002899		x1-x2	2.3794	1.87	0.6444
Error (within groups)	44				x1-x3	6.9408	1.80	0.02511
Total	46				x2-x3	9.3202	1.9	0.003321

## Sheet: Fig. 3A and Fig. 3B
	w1118					w1118, TbhnM18					w1118, TbhDel3
	Velocity	Distance				Velocity	Distance				Velocity	Distance
	[mm/min]	[mm in 1 min]				[mm/min]	[mm in 1 min]				[mm/min]	[mm in 1 min]
	0.00270391	2.05001				0.00296927	11.4265				0.00351124	10.7588
	0.00353537	2.3872				0.00369822	8.20948				0.00226159	4.26431
	0.00546356	29.8506				0.00463545	26.3855				0.00467792	24.8495
	0.00564983	28.2663				0.0031899	16.7232				0.00367912	11.5724
	0.00738593	38.6144				0.00347144	17.5272				0.00433512	13.5622
	0.00476566	20.8911				0.0042045	23.2887				0.00361753	17.9207
	0.00512006	17.1752				0.00546125	30.6804				0.00541493	27.7539
	0.00484374	17.3981				0.00495965	29.1882				0.00457904	23.0403
	0.00827077	26.1903				0.00397493	17.698				0.00241251	3.34859
	0.00744226	22.892				0.00400331	22.7292				0.00211361	0.815636
	0.00709586	35.5372				0.00494483	29.4515				0.00214533	1.7802
	0.00718699	32.4697				0.00358498	10.1062				0.00418408	24.4636
	0.0063023	22.7451				0.00440671	12.7643				0.00259432	1.91752
	0.00642903	22.3194				0.00561389	31.1702				0.00252382	3.85752
	0.0066941	21.5185				0.00329494	10.1551
						0.0049946	18.0347
						0.00507175	15.6621
MEAN	0.00592596	22.687			MEAN	0.00416089	19.8336			MEAN	0.00343215	12.1361
STDEV	0.00154518	10.3865			STDEV	0.000824664	7.79262			STDEV	0.00109588	9.85145
SEM	0.000398963	2.68179			SEM	0.00020001	1.88999			SEM	0.000292887	2.63291
n	15				n	17				n	14
	Shapiro-Wilk-test	not normal				Shapiro-Wilk-test	normal
	Kruskal-Wallis					ANOVA
	Velocity					Distance
		w1118	w1118, TbhnM18	w1118, TbhDel3			w1118	w1118, TbhnM18	w1118, TbhDel3
	w1118		0.0027	0.000129126		w1118		0.599927	0.0110038
	w1118, TbhnM18	0.0027		0.177		w1118, TbhnM18	0.599927		0.0859488
	w1118, TbhDel3	0.000	0.177			w1118, TbhDel3	0.0110038	0.0859488
	Bonferroni					Bonferroni
	0.0167	< *P				0.0167	< *P
	0.0033	< **P				0.0033	< **P
	0.0016	< ***P				0.0016	< ***P

## Sheet: Statistics to Fig.3A and Fig.3B
	Velocity	Velocity	Distance
w1118	0.00270391	0.00270	2.05001	2.05
w1118	0.00353537	0.00354	2.3872	2.39
w1118	0.00546356	0.00546	29.8506	29.85
w1118	0.00564983	0.00565	28.2663	28.27
w1118	0.00738593	0.00739	38.6144	38.61
w1118	0.00476566	0.00477	20.8911	20.89
w1118	0.00512006	0.00512	17.1752	17.18
w1118	0.00484374	0.00484	17.3981	17.40
w1118	0.00827077	0.00827	26.1903	26.19
w1118	0.00744226	0.00744	22.892	22.89
w1118	0.00709586	0.00710	35.5372	35.54
w1118	0.00718699	0.00719	32.4697	32.47
w1118	0.0063023	0.00630	22.7451	22.75
w1118	0.00642903	0.00643	22.3194	22.32
w1118	0.0066941	0.00669	21.5185	21.52
w1118, TbhnM18	0.00296927	0.00297	11.4265	11.43
w1118, TbhnM18	0.00369822	0.00370	8.20948	8.21
w1118, TbhnM18	0.00463545	0.00464	26.3855	26.39
w1118, TbhnM18	0.0031899	0.00319	16.7232	16.72
w1118, TbhnM18	0.00347144	0.00347	17.5272	17.53
w1118, TbhnM18	0.0042045	0.00420	23.2887	23.29
w1118, TbhnM18	0.00546125	0.00546	30.6804	30.68
w1118, TbhnM18	0.00495965	0.00496	29.1882	29.19
w1118, TbhnM18	0.00397493	0.00397	17.698	17.70
w1118, TbhnM18	0.00400331	0.00400	22.7292	22.73
w1118, TbhnM18	0.00494483	0.00494	29.4515	29.45
w1118, TbhnM18	0.00358498	0.00358	10.1062	10.11
w1118, TbhnM18	0.00440671	0.00441	12.7643	12.76
w1118, TbhnM18	0.00561389	0.00561	31.1702	31.17
w1118, TbhnM18	0.00329494	0.00329	10.1551	10.16
w1118, TbhnM18	0.0049946	0.00499	18.0347	18.03
w1118, TbhnM18	0.00507175	0.00507	15.6621	15.66
w1118, TbhDel3	0.00351124	0.00351	10.7588	10.76
w1118, TbhDel3	0.00226159	0.00226	4.26431	4.26
w1118, TbhDel3	0.00467792	0.00468	24.8495	24.85
w1118, TbhDel3	0.00367912	0.00368	11.5724	11.57
w1118, TbhDel3	0.00433512	0.00434	13.5622	13.56
w1118, TbhDel3	0.00361753	0.00362	17.9207	17.92
w1118, TbhDel3	0.00541493	0.00541	27.7539	27.75
w1118, TbhDel3	0.00457904	0.00458	23.0403	23.04
w1118, TbhDel3	0.00241251	0.00241	3.34859	3.35
w1118, TbhDel3	0.00211361	0.00211	0.815636	0.82
w1118, TbhDel3	0.00214533	0.00215	1.7802	1.78
w1118, TbhDel3	0.00418408	0.00418	24.4636	24.46
w1118, TbhDel3	0.00259432	0.00259	1.91752	1.92
w1118, TbhDel3	0.00252382	0.00252	3.85752	3.86
Velocity	ANOVA				Distance
Source	DF	F Statistic	P-value		Source	DF	F Statistic	P-value
Groups (between groups)	2	16976	0.00000368		Groups (between groups)	2	48514	0.01259
Error (within groups)	43				Error (within groups)	43
Total	45				Total	45
Tukey HSD
Pair	Difference	SE	p-value		Pair	Difference	SE	p-value
x1-x2	0.001664	0.0002957	0.0007506		x1-x2	3.2051	2337	0.5997
x1-x3	0.002495	0.0003102	0.000003097		x1-x3	10.5523	2.4516	0.01088
x2-x3	0.0008303	0.0003013	0.1376		x2-x3	7.3472	3.3809	0.08578
x1=	w1118
x2=	w1118, TbhnM18
x3=	w1118, TbhDel3

## Sheet: Fig. 3C and Fig. 3D
w1118	Day 1					Day 2										Day 3					Day 4						Day 5					Day 6
	Larva 1	Larva 2	Larva 3	Larva 4	Larva 5	Larva 1	Larva 2	Larva 3	Larva 4	Larva 5	Larva 6	Larva 7	Larva 8	Larva 9	Larva 10	Larva 1	Larva 2	Larva 3	Larva 4	Larva 5	Larva 1	Larva 2	Larva 3	Larva 4	Larva 5	Larva 6	Larva 1	Larva 2	Larva 3	Larva 4	Larva 5	Larva 1	Larva 2	Larva 3			n	34
Dist/pix	279.512	119.819	181.959	222.333	201.7	104.999	358.515	97.3001	383.061	313.777	378.065	97.2438	117.544	434.854	236.683	298.526	278.922	152.276	379.325	406.333	374.079	323.907	245.116	270.663	296.757	321.273	61.3091	304.734	263.207	320.32	77.4254	489.361	469.267	510.279			mean	6.78507
Frames	1201	322	1201	1201	1201	295	1044	261	1201	1201	1201	277	383	1201	1201	1201	1201	487	1201	1201	1201	1201	672	1201	1201	1166	203	1201	1201	1201	354	1201	1201	1201			STDEV	1.64032
Scaling	1	3.72981	1	1	1	4.07119	1.15038	4.60153	1	1	1	4.33574	3.13577	1	1	1	1	2.46612	1	1	1	1	1.7872	1	1	1.03002	5.91626	1	1	1	3.39266
Dist/pix	279.512	446.904	181.959	222.333	201.7	427.469	412.429	447.73	383.061	313.777	378.065	421.624	368.592	434.854	236.683	298.526	278.922	375.532	379.325	406.333	374.079	323.907	438.071	270.663	296.757	330.916	362.72	304.734	263.207	320.32	262.678	489.361	469.267	510.279
Dist in cm	5.4148	8.65757	3.52497	4.30711	3.9074	8.25868	7.96811	8.65011	7.40072	6.06215	7.3042	8.14575	7.12118	8.40135	4.5727	5.7675	5.38876	7.25525	7.32854	7.85032	7.28631	6.30906	8.53274	5.27198	5.78023	6.44558	7.02674	5.90341	5.09894	6.20535	5.08868	9.48007	9.0908	9.8853
w1118 on NaCL	Day 1					Day 2										Day 3					Day 4						Day 5					Day 6
	Larva 1	Larva 2	Larva 3	Larva 4	Larva 5	Larva 1	Larva 2	Larva 3	Larva 4	Larva 5	Larva 6					Larva 1	Larva 2	Larva 3	Larva 4	Larva 5	Larva 1	Larva 2	Larva 3	Larva 4	Larva 5	Larva 6	Larva 1	Larva 2	Larva 3	Larva 4	Larva 5	Larva 1	Larva 2	Larva 3	Larva 4		n	31
Dist/pix	265.392	234.514	197.378	275.581	174.527	226.258	134.335	268.241	79.5129	239.738	303.8					273.082	290.96	260.244	224.052	272.05	205.653	381.124	233.084	252.469	195.166	188.972	260.465	340.682	265.037	242.419	279.408	599.272	479.546	609.646	331.399		mean	6.2221
Frames	1201	997	707	1201	1201	767	455	1201	298	1201	780					1201	1201	1201	780	1201	1201	1201	1201	1201	1201	1201	1201	1188	1041	906	1201	1201	1201	1150	804		STDEV	2.15604
Scaling	1	1.20461	1.69873	1	1	1.56584	2.63956	1	4.0302	1	1.53974					1	1	1	1.53974	1	1	1	1	1	1	1	1	1.01094	1.1537	1.32561	1	1	1	1.04435	1.49378
Dist/pix	265.392	282.499	335.292	275.581	174.527	354.284	354.586	268.241	320.453	239.738	467.774					273.082	290.96	260.244	344.983	272.05	205.653	381.124	233.084	252.469	195.166	188.972	260.465	344.41	305.773	321.352	279.408	599.272	479.546	636.682	495.038
Dist in cm	5.14127	5.47267	6.49539	5.33865	3.38099	6.84475	6.85059	5.18239	6.19113	4.63173	9.03736					5.27593	5.62132	5.02789	6.66506	5.25599	4.0057	7.42353	4.54002	4.91758	3.80145	3.6808	5.04581	6.67202	5.92354	6.22534	5.41279	11.6093	9.28993	12.334	9.59003
TbhnM18	Day 1					Day 2										Day 3					Day 4						Day 5					Day 6
	Larva 1	Larva 2				Larva 1	Larva 2	Larva 3	Larva 4							Larva 1	Larva 2	Larva 3	Larva 4	Larva 5	Larva 1	Larva 2	Larva 3	Larva 4	Larva 5		Larva 1	Larva 2	Larva 3	Larva 4	Larva 5	Larva 1	Larva 2	Larva 3			n	24
Dist/pix	112.339	278.052				99.7887	116.86	151.091	111.573							94.5379	90.7108	115.223	96.5511	94.3242	143.687	134.838	167.13	125.76	138.827		138.112	90.7991	111.89	115.749	133.876	157.899	187.556	246.385			mean	2.65577
Frames	1201	1201				1201	1201	1201	1201							1008	1008	1201	1201	1201	1201	1201	1201	1201	1201		1201	1201	1201	1201	1201	1201	1201	1201			STDEV	0.884539
Scaling	1	1				1	1	1	1							1.19147	1.19147	1	1	1	1	1	1	1	1		1	1	1	1	1	1	1	1
Dist/pix	112.339	278.052				99.7887	116.86	151.091	111.573							112.639	108.079	115.223	96.5511	94.3242	143.687	134.838	167.13	125.76	138.827		138.112	90.7991	111.89	115.749	133.876	157.899	187.556	246.385
Dist in cm	2.17627	5.38651				1.92791	2.25773	2.91906	2.15557							2.17618	2.08808	2.22609	1.86536	1.82234	2.79873	2.62638	3.25536	2.44956	2.70408		2.67556	1.75899	2.16757	2.24233	2.59349	3.05887	3.6334	4.77305
TbhnM18 + NaCl	Day 1					Day 2										Day 3					Day 4						Day 5					Day 6
	Larva 1	Larva 2	Larva 3	Larva 4		Larva 1	Larva 2	Larva 3	Larva 4							Larva 1	Larva 2	Larva 3	Larva 4	Larva 5	Larva 1	Larva 2	Larva 3	Larva 4			Larva 1	Larva 2	Larva 3	Larva 4	Larva 5	Larva 1	Larva 2	Larva 3	Larva 4		n	26
Dist/pix	199.336	150.482	154.616	289.912		146.195	144.432	236.444	162.783							170.832	139.13	149.026	103.992	268.124	126.24	149.756	140.693	132.773			184.931	153.709	263.675	167.985	151.918	288.627	195.899	325.012	234.743		mean	3.59889
Frames	1201	1201	1201	1201		1201	1201	1201	1201							1201	1201	1201	1201	1201	1201	1201	1201	1201			1201	1201	1201	1201	1201	1201	1201	1201	1201		STDEV	1.14469
Scaling	1	1	1	1		1	1	1	1							1	1	1	1	1	1	1	1	1			1	1	1	1	1	1	1	1	1
Dist/pix	199.336	150.482	154.616	289.912		146.195	144.432	236.444	162.783							170.832	139.13	149.026	103.992	268.124	126.24	149.756	140.693	132.773			184.931	153.709	263.675	167.985	151.918	288.627	195.899	325.012	234.743
Dist in cm	3.8616	2.91518	2.99527	5.61628		2.82447	2.79042	4.56808	3.14496							3.30046	2.68798	2.87917	2.00911	5.18013	2.4589	2.91695	2.74041	2.58616			3.58255	2.9777	5.10801	3.25426	2.943	5.59138	3.79502	6.29624	4.54752
TbhDel3	Day 1					Day 2										Day 3					Day 4						Day 5					Day 6
	Larva 1	Larva 2				Larva 1	Larva 2	Larva 3	Larva 4							Larva 1	Larva 2	Larva 3	Larva 4	Larva 5	Larva 1	Larva 2	Larva 3	Larva 4	Larva 5		Larva 1	Larva 2	Larva 3	Larva 4	Larva 5	Larva 1	Larva 2	Larva 3	Larva 4	Larva 5	n	26
Dist/pix	162.115	170.603				80.6929	123.961	122.059	100.769							112.678	82.0536	103.723	122.841	162.573	96.9568	130.974	100.696	126.579	115.311		110.503	134.875	108.475	150.914	117.715	220.142	175.728	194.213	233.456	174.899	mean	2.6044
Frames	1201	1201				1201	1201	1201	1201							1201	1201	1201	1201	1201	1201	1201	1201	1201	1201		1201	1201	1201	1201	1201	1201	1201	1201	1201	1201	STDEV	0.776915
Scaling	1	1				1	1	1	1							1	1	1	1	1	1	1	1	1	1		1	1	1	1	1	1	1	1	1	1
Dist/pix	162.115	170.603				80.6929	123.961	122.059	100.769							112.678	82.0536	103.723	122.841	162.573	96.9568	130.974	100.696	126.579	115.311		110.503	134.875	108.475	150.914	117.715	220.142	175.728	194.213	233.456	174.899
Dist in cm	3.14055	3.30497				1.55898	2.39492	2.35816	1.94685							2.17694	1.58527	2.00392	2.37327	3.14089	1.88852	2.55112	1.96135	2.4655	2.24603		2.14071	2.61284	2.10142	2.92355	2.28042	4.26466	3.40426	3.76236	4.52259	3.3882
TbhDel3 + NaCl	Day 1					Day 2										Day 3					Day 4						Day 5					Day 6
	Larva 1	Larva 2	Larva 3													Larva 1	Larva 2	Larva 3	Larva 4	Larva 5	Larva 1	Larva 2	Larva 3	Larva 4	Larva 5		Larva 1	Larva 2	Larva 3	Larva 4	Larva 5	Larva 1	Larva 2	Larva 3	Larva 4	Larva 5	n	23
Dist/pix	327.983	187.372	144.219													116.86	145.235	155.596	141.033	182.991	183.257	125.547	187.845	141.961	138.061		132.722	191.582	212.735	155.789	266.191	364.054	315.184	420.622	472.752	246.042	mean	4.27087
Frames	1201	1201	1201													1201	1201	1201	1201	1201	1201	1201	1201	1201	1201		1201	756	1201	1201	1201	1054	1201	1054	1201	1201	STDEV	1.96341
Scaling	1	1	1													1	1	1	1	1	1	1	1	1	1		1	1	1	1	1	1	1	1	1	1
Dist/pix	327.983	187.372	144.219													116.86	145.235	155.596	141.033	182.991	183.257	125.547	187.845	141.961	138.061		132.722	304.353	212.735	155.789	266.191	364.054	315.184	420.622	472.752	246.042
Dist in cm	6.3538	3.62983	2.79385													2.25773	2.80594	3.00611	2.72474	3.53538	3.56948	2.44539	3.65884	2.76512	2.68916		2.57113	5.89602	4.12118	3.01799	5.15674	7.05258	6.10585	8.14843	9.15831	4.76641
	Scale / Pixel
Day 1	51.6228
Day 2	51.7627
Day 3	51.7627
Day 4	51.343
Day 5	51.6228
Day 6	51.6228
	w1118		w1118, TbhnM18		w1118, TbhDel3			w1118		w1118, TbhnM18		w1118, TbhDel3
	Velocity	[mm/min]	Velocity	[mm/min]	Velocity	[mm/min]		distance	[cm]	distance	[cm]	distance	[cm]
		2NaCl		2NaCl		2NaCl			2NaCl		2NaCl		2NaCl
	0.630385	0.480875	0.235722	0.524335	0.305908	0.269925		5.4148	5.14127	2.17627	3.8616	3.14055	6.3538
	0.312022	0.464621	0.175222	0.390474	0.161243	0.496573		8.65757	5.47267	5.38651	2.91518	3.30497	3.62983
	0.310756	0.652331	0.210203	0.326355	0.158372	0.650197		3.52497	6.49539	1.92791	2.99527	1.55898	2.79385
	0.380069	0.691308	0.192254	0.469061	0.210256	0.456739		4.30711	5.33865	2.25773	5.61628	2.39492	2.25773
	0.656512	0.569889	0.172315	0.380438	0.191497	0.242086		3.9074	3.38099	2.91906	2.82447	2.35816	2.80594
	0.831472	0.716378	0.199172	0.383717	0.170867	0.504098		8.25868	6.84475	2.15557	2.79042	1.94685	3.00611
	0.607262	0.498681	0.161695	0.500892	0.172488	0.451003		7.96811	6.85059	2.17618	4.56808	2.17694	2.72474
	0.62501	0.349106	0.16367	0.435957	0.234945	0.368319		8.65011	5.18239	2.08808	3.14496	1.58527	3.53538
	0.543145	0.526599	0.176814	0.492114	0.214825	0.488696		7.40072	6.19113	2.22609	3.30046	2.00392	3.56948
	0.506784	0.814166	0.224351	0.324569	0.152002	0.347532		6.06215	4.63173	1.86536	2.68798	2.37327	2.44539
	0.645565	0.597855	0.204405	0.420454	0.153293	0.508537		7.3042	9.03736	1.82234	2.87917	3.14089	3.65884
	0.535144	0.779111	0.221395	0.21148	0.189513	0.463741		8.14575	5.27593	2.79873	2.00911	1.88852	2.76512
	0.613619	0.358525	0.228149	0.502293	0.164073	0.249425		7.12118	5.62132	2.62638	5.18013	2.55112	2.68916
	0.37641	0.840929	0.170769	0.241518	0.161742	0.394492		8.40135	5.02789	3.25536	2.4589	1.96135	2.57113
	0.431222	0.60681	0.218555	0.298941	0.184708	0.805914		4.5727	6.66506	2.44956	2.91695	2.4655	5.89602
	0.372119	0.685916	0.231447	0.281621	0.200077	0.489511		5.7675	5.25599	2.70408	2.74041	2.24603	4.12118
	0.528309	0.35739	0.164341	0.317527	0.168328	0.573623		5.38876	4.0057	2.67556	2.58616	2.14071	3.01799
	0.48127	0.649419	0.166949	0.472963	0.246237	0.70054		7.25525	7.42353	1.75899	3.58255	2.61284	5.15674
	0.543554	0.371487	0.189104	0.239431	0.217079	0.631365		7.32854	4.54002	2.16757	2.9777	2.10142	7.05258
	0.545643	0.342261	0.174648	0.480476	0.258318	0.337937		7.85032	4.91758	2.24233	5.10801	2.92355	6.10585
	0.467527	0.54862	0.239476	0.367767	0.328032	0.860412		7.28631	3.80145	2.59349	3.25426	2.28042	8.14843
	0.622946	0.405364	0.182166	0.289772	0.179913	0.738873		6.30906	3.6808	3.05887	2.943	4.26466	9.15831
	0.360862	0.735457		0.383324	0.230401	0.267866		8.53274	5.04581	3.6334	5.59138	3.40426	4.76641
	0.372955	0.430649		0.43172	0.178417			5.27198	6.67202	4.77305	3.79502	3.76236
	0.451158	0.52243			0.197688			5.78023	5.92354		6.29624	4.52259
	0.510714	0.373706			0.158745			6.44558	6.22534		4.54752	3.3882
	0.525716	0.916385						7.02674	5.41279
	0.493794	0.44048						5.90341	11.6093
	0.485341	0.990586						5.09894	9.28993
	0.4806	0.560434						6.20535	12.334
	0.406586	0.62732						5.08868	9.59003
	0.313245							9.48007
	0.336109							9.0908
	0.510722							9.8853
MEAN	0.494545	0.577584	0.195583	0.381966	0.199576	0.491192	MEAN	6.78507	6.2221	2.65577	3.59889	2.63455	4.27087
STDEV	0.119061	0.175874	0.0265192	0.0929833	0.0455988	0.176358	STDEV	1.64032	2.15604	0.884539	1.14469	0.776915	1.96341
SEM	0.0204189	0.0315879	0.00565392	0.0189801	0.00894267	0.0367731	SEM	0.281313	0.387237	0.180556	0.224492	0.152366	0.409399

## Sheet: Statistics to Fig. 3C and 3D
w1118	w1118 on NaCL	TbhnM18	TbhnM18 + NaCl	TbhDel3	TbhDel3 + NaCl
5.4148	5.14127	2.17627	3.8616	3.14055	6.3538
8.65757	5.47267	5.38651	2.91518	3.30497	3.62983
3.52497	6.49539	1.92791	2.99527	1.55898	2.79385
4.30711	5.33865	2.25773	5.61628	2.39492	2.25773
3.9074	3.38099	2.91906	2.82447	2.35816	2.80594
8.25868	6.84475	2.15557	2.79042	1.94685	3.00611
7.96811	6.85059	2.17618	4.56808	2.17694	2.72474
8.65011	5.18239	2.08808	3.14496	1.58527	3.53538
7.40072	6.19113	2.22609	3.30046	2.00392	3.56948
6.06215	4.63173	1.86536	2.68798	2.37327	2.44539
7.3042	9.03736	1.82234	2.87917	3.14089	3.65884
8.14575	5.27593	2.79873	2.00911	1.88852	2.76512
7.12118	5.62132	2.62638	5.18013	2.55112	2.68916
8.40135	5.02789	3.25536	2.4589	1.96135	2.57113
4.5727	6.66506	2.44956	2.91695	2.4655	5.89602
5.7675	5.25599	2.70408	2.74041	2.24603	4.12118
5.38876	4.0057	2.67556	2.58616	2.14071	3.01799
7.25525	7.42353	1.75899	3.58255	2.61284	5.15674
7.32854	4.54002	2.16757	2.9777	2.10142	7.05258
7.85032	4.91758	2.24233	5.10801	2.92355	6.10585
7.28631	3.80145	2.59349	3.25426	2.28042	8.14843
6.30906	3.6808	3.05887	2.943	4.26466	9.15831
8.53274	5.04581	3.6334	5.59138	3.40426	4.76641
5.27198	6.67202	4.77305	3.79502	3.76236
5.78023	5.92354		6.29624	4.52259
6.44558	6.22534		4.54752	3.3882
7.02674	5.41279
5.90341	11.6093
5.09894	9.28993
6.20535	12.334
5.08868	9.59003
9.48007
9.0908
9.8853
Pair	Mean Rank difference	SE	p-value
x1-x2	11.6456	11.7923	0.3234
x1-x3	94.3909	26.599	8.926e-11
x1-x4	61.8541	12.3712	0.0005738
x1-x5	93.431	12.3712	4.263e-11
x1-x6	50.1183	12.8203	0.00009256
x2-x3	82.7453	12.9109	1.465e-07
x2-x4	50.2084	12.6279	0.00007009
x2-x5	81.7854	12.6279	9.385e-08
x2-x6	38.4727	13.0682	0.00324
x3-x4	-32.5369	13.4417	0.0155
x3-x5	-0.9599	13.4417	0.9431
x3-x6	-44.2726	13.8561	0.001398
x4-x5	31.5769	13.1702	0.0165
x4-x6	-11.7358	13.5928	0.3879
x5-x6	-43.3127	13.5928	0.00144
w1118		w1118, TbhnM18		w1118, TbhDel3
Velocity	[mm/min]	Velocity	[mm/min]	Velocity	[mm/min]
	2NaCl		2NaCl		2NaCl
0.630385	0.480875	0.235722	0.524335	0.305908	0.269925
0.312022	0.464621	0.175222	0.390474	0.161243	0.496573
0.310756	0.652331	0.210203	0.326355	0.158372	0.650197
0.380069	0.691308	0.192254	0.469061	0.210256	0.456739
0.656512	0.569889	0.172315	0.380438	0.191497	0.242086
0.831472	0.716378	0.199172	0.383717	0.170867	0.504098
0.607262	0.498681	0.161695	0.500892	0.172488	0.451003
0.62501	0.349106	0.16367	0.435957	0.234945	0.368319
0.543145	0.526599	0.176814	0.492114	0.214825	0.488696
0.506784	0.814166	0.224351	0.324569	0.152002	0.347532
0.645565	0.597855	0.204405	0.420454	0.153293	0.508537
0.535144	0.779111	0.221395	0.21148	0.189513	0.463741
0.613619	0.358525	0.228149	0.502293	0.164073	0.249425
0.37641	0.840929	0.170769	0.241518	0.161742	0.394492
0.431222	0.60681	0.218555	0.298941	0.184708	0.805914
0.372119	0.685916	0.231447	0.281621	0.200077	0.489511
0.528309	0.35739	0.164341	0.317527	0.168328	0.573623
0.48127	0.649419	0.166949	0.472963	0.246237	0.70054
0.543554	0.371487	0.189104	0.239431	0.217079	0.631365
0.545643	0.342261	0.174648	0.480476	0.258318	0.337937
0.467527	0.54862	0.239476	0.367767	0.328032	0.860412
0.622946	0.405364	0.182166	0.289772	0.179913	0.738873
0.360862	0.735457		0.383324	0.230401	0.267866
0.372955	0.430649		0.43172	0.178417
0.451158	0.52243			0.197688
0.510714	0.373706			0.158745
0.525716	0.916385
0.493794	0.44048
0.485341	0.990586
0.4806	0.560434
0.406586	0.62732
0.313245
0.336109
0.510722
air	Mean Rank difference	SE	p-value
x1-x2	-12.5	11.5057	0.2773
x1-x3	81.6136	12.6771	1.211e-07
x1-x5	82.3846	12.0705	8.775e-09
x3-x4	-53.7803	13.6753	0.00008401
x3-x5	0.771	13.4214	0.9542
x5-x6	-77.9498	13.2624	4.165e-06
x1=	w1118
x2=	w1118 + NaCl
x3=	w1118, TbhnM18
x4=	w1118, TbhnM18+ NaCl
x5=	w1118, TbhDel3
x6=	w1118, TbhDel3+ NaCl

## Sheet: Fig. 3E and Fig. 3F
w1118																									w1118, TbhnM18																							w1118, TbhDel3
	Vial 1	Vial 2	Vial 3	Vial 4	Vial 5	Vial 6	Vial 7	Vial 8	Vial 9	Vial 10																Vial 1	Vial 2	Vial 3	Vial 4	Vial 5	Vial 6	Vial 7	Vial 8	Vial 9															Vial 1
mm												mm	count for vial 1	count for vial 2	count for vial 3	count for vial 4	count for vial 5	count for vial 6	count for vial 7	count for vial 8	count for vial 9	count for vial 10			mm												mm	count for vial 1	count for vial 2	count for vial 3	count for vial 4	count for vial 5	count for vial 6	count for vial 7	count for vial 8	count for vial 9		mm
	8.66	4.99	2.32	4.06	3.22	3.21	3.76	5.11	3.32	4.06		5	0	1	2	2	4	2	1	0	2	5				12.19	6.99	6.62	6.09	8.63	6.02	6.66	6.62	7.73			5	0	1	1	1	1	1	1	1	1			5.21
	8.8	6.41	4.89	4.88	3.71	4.02	5.23	5.31	4.45	4.06		10	5	9	2	10	7	6	9	9	7	6				12.51	10.02	8.88	7.02	10.79	6.58	8.4	9.48	8.22			10	0	1	2	7	1	4	5	2	8			9.36
	8.93	6.73	8.71	6.35	3.72	6.34	6.79	6.08	6.85	4.32		15	28	33	16	27	4	1	5	8	7	12				14.05	10.16	11.79	7.33	10.87	8.08	8.86	10.19	8.93			15	7	4	4	16	15	10	19	19	16			10.2
	9.46	7.24	9.89	6.67	4.5	7.39	6.94	6.39	7.41	4.36		20	37	29	42	28	1	3	6	8	12	5				14.44	12.91	12.32	8.21	11.35	9.75	9.24	10.58	9.24			20	9	16	16	9	25	12	8	17	14			10.78
	9.87	7.34	10.23	6.74	6.22	8.32	6.95	6.41	7.82	4.66		25	32	21	44	22	7	2	5	17	11	15				14.47	14.31	13.47	8.31	12.34	12.74	9.99	10.61	9.89			25	4	9	10	5	17	11	9	11	8			12.3
	10.36	8.15	10.54	6.94	6.93	9.06	7.36	8.92	8.72	5.44		30	35	23	38	15	4	2	1	7	9	15				14.62	15.03	14.31	8.87	12.46	13.03	10.3	10.69	9.9			30	10	13	9	9	8	3	11	8	6			12.66
	10.36	8.16	10.67	7.05	7.6	9.93	8.37	9.27	9.14	5.62		35	39	25	34	19	7	0	7	9	8	13				15.12	15.06	15.02	9.15	12.91	13.15	10.67	10.86	9.91			35	15	12	12	7	9	5	6	8	9			12.67
	10.36	8.18	11.3	8.2	8.55	9.98	9	9.71	9.22	7.38		40	34	28	10	32	3	2	1	4	13	8				15.24	15.07	15.05	10.51	13.23	13.68	10.84	10.96	9.97			40	16	7	8	4	7	3	12	7	1			14.96
	11.08	8.27	11.7	8.42	9.73	14.73	9.25	9.86	9.81	7.96		45	26	35	18	34	1	3	3	6	7	12				15.83	15.24	15.57	10.64	13.43	13.82	11.47	11.09	10.34			45	11	7	4	9	5	3	7	6	4			16.45
	11.82	9.53	11.74	8.87	9.97	15.5	9.57	10.06	10.54	8.67		50	17	13	20	22	5	2	7	8	10	23				16.39	15.48	15.87	11.05	13.83	13.94	12.31	11.24	10.38			50	9	0	6	5	10	6	6	4	11			16.5
	12.02	10.03	11.82	9.17	10.72	17.7	12.18	10.14	11.24	9.02		55	9	1	14	4	1	3	0	10	11	14				16.4	16.5	16.45	11.17	13.86	14.07	12.71	12	10.97			55	5	11	10	6	10	13	9	4	13			17.48
	12.09	10.11	12.17	9.92	11.35	18.25	12.51	11.18	11.33	10.36		60	4	0	4	0	1	0	0	3	1	3				16.4	16.62	16.7	11.26	14.18	14.12	13.04	12.05	11.04			60	8	14	14	6	13	7	8	6	12			17.83
	12.16	10.41	12.42	10.27	11.99	22.47	13.05	11.23	13.45	10.61		65	1	0	4	0	0	0	0	0	0	0				16.65	16.7	17.07	11.64	14.41	14.33	13.37	12.42	11.53			65	10	5	6	3	22	1	5	11	3			17.91
	12.2	10.74	12.61	10.55	14.98	24.3	13.3	11.57	13.53	10.75		70	0	0	2	0	0	0	0	0	0	0				18.71	17.12	18.27	11.79	14.61	14.67	13.56	12.43	12.36			70	0	5	3	0	4	2	0	9	0			18.41
	12.26	10.76	12.84	10.9	18.33	25.39	14.47	13.68	13.62	11.53																19.03	17.36	18.27	12.33	14.9	15.03	13.61	12.46	12.52															18.43
	12.26	10.87	13.54	10.9	20.63	28.8	15.6	14.74	13.96	12.86																20.48	17.66	18.46	12.37	14.99	15.35	13.69	13.05	12.53															18.73
	12.34	11.49	13.65	10.93	21.53	36.85	16.58	14.99	15.96	13.07		mm														22.11	17.7	18.62	12.38	15.09	15.43	13.83	13.25	13.1			mm												18.73
	12.47	11.67	13.81	11.02	21.61	37.85	16.64	15.45	15.98	14.11		10	5	10	4	12	11	8	10	9	9	11				23.87	18.27	18.76	13.61	15.27	15.55	13.92	13.31	13.35			10	0	2	3	8	2	5	6	3	9			19.1
	12.55	11.7	14.16	11.23	22.39	42.05	17.89	15.59	16.17	14.37		20	65	62	58	55	5	4	11	16	19	17				24.15	19.37	18.88	13.61	15.41	16.36	13.94	14.02	14.25			20	16	20	20	25	40	22	27	36	30			19.1
	12.58	11.73	14.86	11.63	22.57	42.84	19.17	16.3	16.54	14.71		30	67	44	82	37	11	4	6	24	20	30				25.22	20	19.21	13.75	15.66	16.5	14.3	14.71	14.3			30	14	22	19	14	25	14	20	19	14			19.12
	12.83	11.74	15.13	11.76	24.42	44.53	19.43	16.93	17.01	14.72		40	73	53	44	51	10	2	8	13	21	21				25.48	20.83	20	13.96	15.86	16.62	14.59	14.79	14.3			40	31	19	20	11	16	8	18	15	10			19.7
	12.87	11.82	15.14	11.76	24.98	47.49	20.32	18	17.51	14.76		50	43	48	38	56	6	5	10	14	17	35				27.42	21.1	20.13	14.13	15.92	16.88	14.67	15.43	14.46			50	20	7	10	14	15	9	13	10	15			19.81
	13.28	11.95	15.27	11.93	25.23	49.95	21.55	18.04	17.87	14.76		60	13	1	18	4	2	3	0	13	12	17				27.78	21.44	20.46	14.68	15.96	17.21	14.76	15.46	14.56			60	13	25	24	12	23	20	17	10	25			20.57
	13.66	12.04	15.39	12.17	27.31	50.01	22.84	18.76	17.97	16.65		70	1	0	6	0	0	0	0	0	0	0				27.85	21.59	21.1	15.67	16.23	19.13	14.84	15.63	14.68			70	10	10	9	3	26	3	5	20	3			21.13
	13.73	12.52	15.42	12.29	29	50.56	22.96	18.87	18.32	16.79																28.15	22.41	21.1	15.76	16.36	19.81	15.43	15.66	15.65															22
	13.73	12.54	15.87	12.56	29.32	50.9	23.55	20.01	18.53	17.67																28.38	22.72	21.29	17.02	16.72	20.66	16.32	16.15	15.79															22.15
	14.02	12.69	16.05	12.66	31.21		29.11	20.03	19.63	18.34																28.73	22.83	22.27	17.08	16.75	22.29	17.89	16.23	15.81															22.19
	14.22	12.69	16.23	12.85	31.26		30.85	20.51	19.73	18.4																29.03	23.75	22.81	17.9	16.77	22.52	17.97	16.4	16.05															22.42
	14.35	12.75	16.51	13.03	31.32		30.95	21.06	20.79	20.89																29.67	24.98	23.59	18.09	17.24	23.11	18.78	17.33	16.07															22.47
	14.4	12.88	16.67	13.24	31.91		31.61	21.47	21.08	21.31																30.07	25.76	24.53	18.27	17.32	23.19	19.44	17.84	16.71															23.34
	14.77	13.09	16.77	13.39	33.14		32.51	21.7	21.17	21.36																30.1	26.15	24.89	19.89	17.4	23.56	19.94	17.85	17.06															23.34
	14.77	13.2	16.89	13.4	33.16		33.83	21.89	21.24	21.59																30.58	26.15	25.35	20.48	17.46	23.66	20.28	18.03	17.37															24.21
	15	13.24	17.11	13.75	34.9		34.39	22.04	21.62	21.87																30.69	26.56	25.75	21.62	17.49	24.36	20.42	18.38	17.39															24.26
	15.41	13.41	17.13	14.04	36.71		34.67	22.2	21.85	22.34																31.48	26.99	25.86	23.96	17.79	24.42	20.67	18.38	17.82															24.94
	15.43	13.45	17.3	14.04	37.19		35.16	22.83	22.39	22.38																31.61	28.27	26.15	24.31	18.24	24.44	20.79	19.25	18.25															25
	15.49	13.68	17.55	14.61	37.25		40.95	22.84	23.18	22.43																32.05	28.38	27	24.54	18.27	24.75	21.68	19.38	18.75															25.54
	15.64	13.99	17.56	14.91	43.13		41.57	23.37	23.49	22.88																32.38	28.45	28.58	25.25	18.28	25.34	22.02	19.41	19.75															25.59
	15.73	14.13	17.74	14.95	47.72		42.37	23.48	24.03	23.16																32.75	28.58	28.64	26.66	19.3	26.36	22.27	21.01	20.61															26
	15.8	14.34	17.74	14.97	48.1		45.54	23.91	24.31	23.78																33.82	28.91	29.06	28.61	19.48	26.61	22.95	21.12	20.91															27.15
	16.19	14.43	17.77	15.41	48.66		46.86	24.12	25.1	24.22																33.87	28.94	29.83	28.66	19.99	30.54	23.48	21.18	20.98															27.41
	16.42	14.62	17.98	15.61	48.9		46.88	24.54	25.39	24.42																34.03	29	30.18	29.04	20.02	32.35	25.24	21.61	21.09															28.04
	16.54	14.8	17.98	16.2	49.25		46.95	24.7	25.73	24.77																34.03	29.25	30.29	29.07	20.66	34.09	25.5	21.8	21.38															28.24
	16.63	14.96	18.04	16.41	52.91		49.41	25.54	26.22	24.94																34.16	30.29	30.67	29.51	20.71	34.58	25.77	21.91	21.72															29.58
	16.71	15.24	18.04	16.61	59.2		49.77	27.42	27.05	25.45																34.64	30.66	30.68	29.55	21.44	36.27	25.92	22.42	22.49															29.61
	16.86	15.25	18.15	16.61	6.17		49.77	27.77	27.79	25.7																35.43	31.06	31.15	29.72	21.72	36.45	26.33	23.1	22.62															29.61
	16.99	15.7	18.15	16.61				27.97	27.9	26.27																35.44	32.01	31.95	30.01	21.8	37.03	26.95	23.91	25.13															30.22
	17.14	15.71	18.19	16.91				28.45	29.75	26.39																36.94	32.18	32.06	30.07	22.27	41.27	27.28	24.03	25.63															31.82
	17.21	15.82	18.21	16.91				29.22	29.95	26.95																37.27	32.47	32.36	31.22	22.57	43	28.27	24.06	25.65															32.24
	17.27	15.9	18.3	16.99				29.85	30.88	27.25																38.42	32.57	33.52	32.12	22.6	44.14	28.36	26.11	26.14															32.29
	17.33	15.93	18.53	17.04				30.22	31.6	27.39																38.53	33.62	33.9	33.3	22.62	45.25	29.21	26.89	28.23															33
	17.36	15.94	18.66	17.38				30.5	31.87	27.39																38.68	33.9	34.2	33.91	22.65	46.65	29.65	26.94	28.51															33
	17.37	15.94	18.83	17.39				31.37	32.12	27.57																38.73	34.32	34.32	35.27	22.94	46.67	30.82	27.38	30.77															33
	17.62	15.94	18.84	17.4				31.53	33.11	27.61																38.88	34.43	35.22	35.43	23.56	49.03	32.9	28.12	31															33.4
	18.34	15.94	18.85	17.43				32.16	33.53	27.77																38.92	34.5	35.53	37.34	23.66	49.26	33.25	28.2	31.12															34.24
	18.48	16.36	18.91	17.46				33.32	33.78	28.26																38.97	35.37	36.82	39.21	23.74	49.91	33.77	29.83	31.21															34.97
	18.48	16.63	18.91	17.65				33.5	34.55	29.43																39.12	35.76	37.45	40.91	24.27	50.26	34.53	29.85	31.4															35.12
	18.62	16.66	18.99	17.69				33.86	35.13	29.53																39.17	36.31	37.7	41.85	24.95	50.41	35.89	30.41	31.51															35.2
	18.76	16.86	19	18.02				34.89	35.42	29.87																39.63	36.74	38.37	41.98	26.19	50.49	36.62	30.74	31.74															35.33
	18.8	17.14	19.46	18.76				35.62	35.6	30.01																39.82	37.75	39.25	42.79	26.38	50.83	36.75	31.47	32.37															35.7
	18.83	17.3	19.59	19.15				36.29	36.19	30.2																40.65	39.15	40.46	43.74	26.66	51.22	36.8	31.52	35.37															35.7
	18.93	17.69	19.64	19.25				36.94	36.46	30.47																41.31	40.78	40.46	43.92	27.5	51.53	36.82	32.2	40.02															36.64
	19.09	17.69	19.69	19.34				38.52	36.49	31.28																41.4	41.8	40.78	44.28	27.56	51.87	37.64	33.61	42.34															37.07
	19.14	17.69	20.28	19.42				40.72	36.9	31.67																41.45	42.07	41.01	44.29	27.69	52	37.95	33.81	44.22															37.22
	19.18	17.97	20.29	19.48				41.93	38.05	31.95																41.68	42.48	46.62	44.39	28.24	52.17	38.25	35.45	44.35															37.27
	19.28	18.17	20.5	19.61				42.01	38.18	32.02																41.76	42.72	46.95	45.33	28.59	52.66	38.41	36.37	45.67															37.3
	19.32	18.31	20.53	19.62				42.36	38.27	32.56																41.78	42.74	47.43	46.09	30.74	52.75	38.45	36.44	46.62															37.72
	19.55	18.83	20.57	19.97				43.47	39.04	32.76																41.78	43.49	47.98	47.34	30.77	52.85	38.78	36.68	46.79															38.12
	19.69	18.84	20.63	20.23				44.07	39.44	33.08																41.86	50.39	48.98	49.49	31.27	54.79	39.13	37.43	47.01															38.92
	19.89	18.87	20.8	20.23				45.49	40	33.72																42.74	50.45	49.89	49.91	31.65	55.19	40.83	37.85	47.21															39.34
	19.9	19.11	20.81	20.36				45.51	41.15	34.14																44.26	50.97	50.39	50.34	31.92	56.28	42.35	38.62	48.35															40.35
	20.06	19.27	20.91	20.49				45.85	41.16	34.9																45.41	51.84	51.56	50.53	32.2	57.07	42.64	40.2	48.9															40.4
	20.14	19.49	20.98	20.99				46.13	42.57	37.21																46.31	52.47	51.79	52.32	32.34	57.33	43.14	41.12	49.13															41.7
	20.25	20.12	21.19	21.33				46.66	43.85	37.52																46.96	52.59	52	53.55	32.82	58.68	43.69	42.62	49.33															41.99
	20.37	20.23	21.19	21.92				47.57	44.51	37.8																46.96	53.17	52.09	53.72	34.73	59.11	44.32	44.28	49.38															41.99
	20.41	20.28	21.36	21.98				49.15	44.58	38.29																49.03	54.4	52.69	54.76	35.71	59.36	44.77	44.51	49.92															41.99
	20.91	20.58	21.57	22.04				49.22	44.88	38.37																49.04	54.62	53.02	56.21	35.84	60.42	45.75	44.83	50.37															42.47
	21.11	20.8	21.64	22.14				51.21	46.34	38.46																49.65	54.74	53.17	56.89	36.32	65.95	46.22	45.67	51.44															42.47
	21.26	20.91	21.69	22.15				51.47	46.41	39.22																49.67	54.94	53.96	57.4	36.82	67.78	46.44	45.81	52.14															44.09
	21.27	20.92	21.84	22.6				51.93	46.54	39.98																49.67	55.48	54.81	57.44	38.72		46.94	46.03	52.32															44.21
	21.37	21.12	21.84	22.71				52.43	47.81	40.85																50.83	55.62	55.16	58.7	39.1		49.35	49.93	52.59															44.22
	21.49	21.8	21.91	22.72				53	48.01	41.19																51.91	55.97	55.6	59.98	40.19		49.4	51.09	52.99															44.22
	21.9	22.57	22.04	22.91				53.64	48.1	41.61																52.48	56.11	55.76	61.98	41.65		50.16	53.23	53.15															44.82
	22.03	22.71	22.11	22.94				54.19	48.1	41.84																53.45	56.23	56.21	62.34	44.11		50.24	53.64	53.27															45.79
	22.3	22.73	22.41	22.94				54.58	48.67	42.63																54.03	57.51	56.6	64.11	44.16		50.59	54.8	53.53															46.22
	22.45	23.15	22.55	23.82				54.62	49.28	43.31																55.26	57.63	57.91		44.9		51.3	56.22	54.06															46.97
	22.47	23.25	22.63	24.07				54.84	49.42	43.72																55.68	58.03	57.99		45.39		52.07	57.22	54.28															47.51
	22.57	23.26	22.66	24.47				55.24	50.11	43.74																56.32	58.11	58.75		46.32		52.66	57.97	54.76															47.63
	22.62	23.31	22.69	24.56				55.46	50.11	43.77																56.43	58.57	58.85		46.34		53.21	58.01	54.9															49.5
	23.07	23.42	22.78	24.56				57.13	50.42	44.16																56.84	58.6	59.25		46.35		53.49	59.68	55.34															49.58
	23.2	23.69	22.78	25.5					51.64	44.19																58.42	58.97	59.43		47.22		53.56	59.82	55.47															49.62
	23.32	23.7	23	25.51					51.82	44.88																59.66	59.03	59.67		47.45		55.22	60.2	55.6															50.2
	23.33	23.94	23.04	25.64					52.43	45.42																59.93	59.73	59.74		48.2		56.99	60.23	55.79															50.27
	23.53	25	23.05	25.8					52.73	45.44																60.29	60.22	59.98		48.41		57.21	60.45	56.12															50.44
	23.6	25.29	23.13	25.95					53.02	45.44																60.8	62.31	60.22		48.69		57.65	60.54	56.31															50.57
	23.67	25.33	23.33	26.32					53.37	45.52																61.09	63.58	61.19		49.87		57.88	60.8	56.35															50.58
	23.92	25.35	23.49	27.13					53.58	46.01																61.51	64.38	61.36		50.11		58.33	61.3	56.4															50.61
	23.97	25.38	23.55	27.31					53.63	46.18																61.53	64.68	63.6		50.77		58.6	61.34	56.62															51.73
	24.15	25.44	23.69	27.47					56.86	46.4																62.29	65.6	63.8		50.79		58.74	61.5	57.52															51.73
	24.41	25.67	23.75	28.23						46.81																62.65	65.91	64.31		51.22		61.23	61.54	58.7															52.8
	24.41	25.68	23.87	28.35						46.86																63.5	65.93	65.22		51.86		62.22	64.82	58.73															53.32
	24.49	26.16	23.9	28.38						47.06																63.6	66.25	66.25		52.7		63.98	64.99	62.34															54.01
	24.55	26.17	23.96	28.44						47.07																64.39	66.89	66.92		52.99		64.4	65.05	64															54.01
	25.07	26.2	24.01	28.95						47.24																				53.27		64.89	65.2	61.43															54.58
	25.08	26.7	24.49	29.02						47.41																				53.85			65.34																55.33
	25.08	26.76	24.49	30.09						47.67																				54.77			66.17																55.53
	25.08	26.8	24.9	30.29						47.77																				55.52			67																55.68
	25.32	26.88	25.02	30.3						47.83																				55.73			67.22																56.55
	25.41	26.96	25.1	30.54						48.26																				56.39			68.18																57.4
	25.66	27.13	25.18	31.28						48.47																				56.42			68.6																57.98
	25.76	27.16	25.26	31.35						49.17																				56.76			68.99																58.01
	25.77	27.61	25.39	31.93						49.35																				57.19																			58.44
	25.85	29.02	25.4	32.11						49.51																				57.37																			58.63
	25.86	29.24	25.67	32.33						49.67																				57.4																			58.67
	26.07	29.56	25.71	32.34						49.98																				57.85																			59.04
	26.19	29.69	26.58	32.38						50.61																				58.03																			59.1
	26.23	29.69	26.69	32.9						50.64																				58.15																			59.28
	26.37	30.47	27.01	33.26						50.99																				59.67																			59.28
	26.5	31.03	27.15	33.44						51.18																				59.71																			59.53
	26.52	31.1	27.3	33.52						51.39																				60.02																			60.07
	26.71	31.27	27.49	34.27						51.61																				60.11																			60.49
	26.79	31.32	27.49	34.5						51.68																				60.21																			60.49
	26.81	31.35	27.54	34.83						51.85																				60.29																			60.49
	26.81	31.38	27.57	34.94						52.34																				60.32																			60.6
	27.37	31.44	27.66	35.02						52.54																				60.45																			60.8
	27.95	31.45	27.67	35.09						53.43																				60.5																			60.8
	28.29	31.48	27.71	35.16						53.79																				60.56																			60.85
	28.75	31.52	27.72	35.26						54.61																				60.65																			61.46
	28.91	31.83	27.81	35.53						54.94																				60.8																			61.51
	28.96	32.28	28.13	35.76						55.44																				60.89																			63.35
	29.03	32.28	28.13	35.79						55.7																				61.2																			63.43
	29.14	32.35	28.3	35.88						56.09																				61.31																			63.97
	29.14	32.4	28.52	36.04																										61.33																			63.98
	29.2	32.67	28.53	36.07																										61.5																			64.03
	29.35	32.86	28.64	36.31																										61.53																			64.75
	29.5	33.2	28.65	36.55																										61.54																			65.02
	29.8	33.35	28.79	36.56																										62.1																			65.43
	29.82	33.36	28.82	36.75																										62.43																			65.67
	30.06	33.61	29.26	37.34																										62.98																			65.98
	30.13	33.91	29.55	37.5																										62.98																			66.27
	30.27	34.35	29.67	37.56																										63.3																			66.27
	30.3	34.65	29.67	37.58																										65.1																			66.81
	30.53	35.55	29.67	37.77																										66.1																			66.93
	30.54	36.05	29.78	37.77																										66.7																			66.97
	30.65	36.14	29.79	37.85																										68.2																			69.06
	30.66	36.17	30.06	38.09																																													69.21
	30.67	36.24	30.06	38.38																					per vial
	30.74	36.25	30.09	38.83																					mean	38.2043	37.3696	37.2883	30.7021	36.8046	33.5206	32.6175	34.1985	32.7599		average	34.8295
	31.2	36.25	30.2	38.86																					STDEV	14.5037	17.0597	16.9411	17.0865	18.5053	17.6494	16.739	19.4381	18.0447		STDEV	2.64837
	31.23	36.52	30.24	39.06																					n	102	102	102	84	144	78	103	110	103		vials	9
	31.33	36.53	30.26	39.71																					SEM	3.78279	3.70014	3.6921	3.34988	3.06705	3.79547	3.2139	3.26069	3.22793		SEM	0.882791
	31.35	36.85	30.3	39.77
	31.62	37.13	30.5	39.79
	31.7	37.28	30.72	39.91
	31.81	37.78	30.83	39.95
	32.08	38.12	31.35	39.99
	32.08	38.13	31.61	40.38
	32.08	38.27	32.14	41
	32.15	38.47	32.16	41.01
	32.26	38.53	32.39	41.01
	32.38	38.54	32.63	41.2
	32.41	38.69	32.73	41.47
	33.01	38.93	32.74	41.48
	33.02	39.01	32.8	41.48
	33.12	39.01	32.87	41.48
	33.31	39.01	32.89	41.48
	33.41	39.18	32.94	41.49
	33.62	39.65	32.94	41.69
	33.8	39.79	33.04	41.93
	33.9	39.97	34.06	42.08
	34.08	40.04	34.11	42.22
	34.29	40.08	34.17	42.32
	34.6	40.09	34.17	42.35
	34.64	40.13	34.17	42.43
	34.66	40.41	34.34	42.66
	34.76	40.7	34.44	42.7
	34.86	40.75	34.44	42.77
	35.2	40.83	34.75	42.78
	35.41	40.96	34.87	42.8
	35.77	41.31	35.11	42.82																																												per vial
	35.77	41.35	36.06	42.86																																												mean	41.1779
	35.82	41.53	36.57	43.07																																												STDEV	17.1034
	36	41.61	37.44	43.27																																												n	145
	36.24	41.72	38.07	43.6																																												SEM	3.41964
	36.26	41.74	38.21	43.69
	36.67	41.81	38.21	43.97
	36.87	41.93	38.71	43.99
	36.95	42.11	38.9	44.35
	37.02	42.11	39.31	44.61
	37.09	42.14	40.15	44.65
	37.14	42.33	40.59	45.26
	37.2	42.76	40.62	45.27
	37.21	42.76	40.62	45.28
	37.32	42.98	41.09	45.45
	37.5	42.99	41.09	45.45
	37.72	42.99	41.09	45.56
	37.8	43.22	41.1	45.59
	37.89	43.22	41.14	45.59
	37.91	43.61	41.32	45.6
	38.26	43.93	41.35	45.77
	38.38	43.98	41.56	45.8
	38.41	44.02	42.18	45.8
	38.5	44.13	42.59	45.87
	38.6	44.22	43.82	45.98
	38.67	45	43.94	46.37
	38.82	45.21	44.26	46.58
	38.92	45.39	44.49	46.97
	39.07	45.46	45.04	47.07
	39.08	45.52	45.31	47.88
	39.8	45.54	45.55	47.96
	39.88	45.54	45.83	48.79
	40.12	45.55	46.04	48.92
	40.25	45.63	46.07	50.17
	40.54	45.77	46.11	50.51
	40.76	45.78	47.05	50.69
	40.85	47.86	47.31	50.81
	40.86	48.4	47.43
	41.28	48.59	47.51
	41.3	50.15	47.61
	41.34		47.71
	41.48		48.07
	41.5		48.72
	41.56		48.79
	41.72		49.45
	41.95		49.65
	42.5		49.95
	43.07		49.96
	43.15		50.25
	43.53		50.61
	43.7		50.66
	43.73		50.76
	43.77		50.85
	43.84		51.12
	44.17		51.65
	44.23		52.08
	44.49		52.09
	44.49		52.2
	45.1		53.04
	45.32		53.36
	45.6		53.54
	46.04		54.14
	46.86		55.18
	47.23		56.1
	47.42		57.54
	47.43		57.81
	47.58		60.66
	48.03		61.47
	48.33		62.12
	48.95		64.64
	49.18		65.11
	49.35		65.6
	49.52
	49.89
	50
	50.31
	50.46
	50.47
	50.61
	51.08
	51.5
	52.99
	54.4
	54.95
	57.27
	58.64
	59.63
	59.94
	60.81
per vial
mean	29.7302	27.8158	30.049	29.31	25.3911	26.0931	24.6313	29.754	30.7487	32.7943	average	28.6318
STDEV	12.0569	12.0549	13.0601	12.7849	15.4761	16.9907	14.5486	15.2498	14.6086	14.9912	STDEV	2.58969
n	267	218	250	215	45	26	45	89	98	131	vials	10
SEM	1.81946	1.88393	1.90046	1.99893	3.78508	5.11727	3.67182	3.15392	3.10609	2.86525	SEM	0.818931
w1118	29.7302		w1118, TbhnM18	38.2043		w1118, TbhDel3	41.1779
w1118	27.8158		w1118, TbhnM18	37.3696		w1118, TbhDel3	36.9505
w1118	30.049		w1118, TbhnM18	37.2883		w1118, TbhDel3	42.5537
w1118	29.31		w1118, TbhnM18	30.7021		w1118, TbhDel3	32.3244
w1118	25.3911		w1118, TbhnM18	36.8046		w1118, TbhDel3	34.7811
w1118	26.0931		w1118, TbhnM18	33.5206		w1118, TbhDel3	40.3987
w1118	24.6313		w1118, TbhnM18	32.6175		w1118, TbhDel3	36.3426
w1118	29.754		w1118, TbhnM18	34.1985		w1118, TbhDel3	37.7064
w1118	30.7487		w1118, TbhnM18	32.7599		w1118, TbhDel3	37.7441
w1118	31.478					w1118, TbhDel3	36.2194
Source	DF	F Statistic	P-value
Groups (between groups)	2	29.4662	2.073e-07
Error (within groups)	26
Total	28
[truncated: 20 more columns]

## Sheet: Fig. 4A
	w+				w+, TbhnM18					w1118				w1118, TbhnM18
	MET1	MET2	Tolerance		MET1	MET2	Tolerance			MET1	MET2	Tolerance		MET1	MET2	Tolerance
	15.74	24.18	53.6213		18.49	19.14	3.51541			15.49	21.17	36.6688		19.2	22.82	18.8542
	15.7	22.21	41.465		17.2	20.17	17.2674			17.47	22.24	27.3039		21.03	25.56	21.5407
	19.29	23.84	23.5874		18.42	20.06	8.90337			15.23	19.66	29.0873		17.95	20.28	12.9805
	17.05	21.79	27.8006		15.37	17.77	15.6148			22.24	29.23	31.4299		22.98	25.38	10.4439
	14.27	20.8	45.7603		22.28	26.31	18.088			23.82	26.98	13.2662		22.05	24.78	12.381
	21.5	30.37	41.2558		20.06	24.69	23.0808			18.07	24.7	36.6906		19.19	22.98	19.7499
	24.22	30.75	26.9612		23.3	28.62	22.8326			19.69	24.47	24.2763		20.17	23.33	15.6668
	24.27	31.19	28.5126		19.54	20.94	7.16479			21.16	27.14	28.2609		24.18	25.94	7.27874
	19.87	25.74	29.542		21.62	22.59	4.48659			21.77	26.37	21.13		19.19	25.97	35.3309
	18.34	24.52	33.6968		21.97	28.38	29.1761			18.05	23.74	31.5235		18.99	24.58	29.4365
	20.07	30.81	53.5127		24.91	28.95	16.2184			21.39	31.6	47.7326
	19.33	25.32	30.9881		19.95	24.86	24.6115			17.69	23.71	34.0305
	16.69	24.45	46.4949
	17.46	21	20.2749
	22.71	28.89	27.2127
	18.89	26	37.639
MEAN	19.0875	25.7412	35.5203	MEAN	20.2592	23.54	15.9133		MEAN	19.3392	25.0842	30.1167	MEAN	20.493	24.162	18.3663
STDEV	2.97608	3.61701	10.4397	STDEV	2.69961	3.966	8.35306		STDEV	2.75076	3.38673	8.66925	STDEV	2.01079	1.80693	8.69479
SEM	0.744021	0.904253	2.60992	SEM	0.779311	1.14489	2.41132		SEM	0.794077	0.977665	2.5026	SEM	0.635867	0.571401	2.74953
	n	16			n	12				n	12			n	10

[truncated: 13 more sheets: Statistics to Fig 4A, Fig. 4B, Statistics to Fig 4B, Fig. 4C, Statistics to fig 4C, Fig.4D, Statistics to Fig 4D, Fig. 4E, Statistics to Fig 4E, Fig. 5C, Statistics to Fig 5C, Fig. 5D, Statistics to Fig. 5D]
